# Supplementary material for: Effect of Intravenous Dexamethasone Dose on the Occurrence of Rebound Pain after Axillary Plexus Block in Ambulatory Surgery
Source: J Clin Med. 2023 Jun 27;12(13):4310. doi: 10.3390/jcm12134310 (PMC10342248; doi:10.3390/jcm12134310)
Supplement: Supplementary file 1 [file jcm-12-04310-s001.zip]

Archive with 1 entries (1 files):
- jcm-2412491-supplementary.pdf
